# Supplementary material for: The Effects of Transcranial Direct Current Stimulation in Obsessive–Compulsive Disorder Symptoms: A Meta-Analysis and Integrated Electric Fields Modeling Analysis
Source: Biomedicines. 2022 Dec 29;11(1):80. doi: 10.3390/biomedicines11010080 (PMC9855366; doi:10.3390/biomedicines11010080)
Supplement: Supplementary file 1 [file biomedicines-11-00080-s001.zip]

Archive with 1 entries (1 files):
- biomedicines-1919351-supplementary.pdf
